# Supplementary material for: Optimal Aspirin Dosage for the Prevention of Preeclampsia and Other Adverse Pregnancy Outcomes: A Systematic Review and Meta-Analysis of Randomized Controlled Trials
Source: J Clin Med. 2025 Mar 21;14(7):2134. doi: 10.3390/jcm14072134 (PMC11989913; doi:10.3390/jcm14072134)
Supplement: Supplementary file 1 [file jcm-14-02134-s001.zip]

Archive with 1 entries (1 files):
- jcm-3381029-supplementary.pdf
